# Supplementary material for: An illustrated key to the species of the genus Narella (Cnidaria, Octocorallia, Primnoidae)
Source: Zookeys. 2019 Feb 4;(822):1–15. doi: 10.3897/zookeys.822.29922 (PMC6370750; doi:10.3897/zookeys.822.29922)
Supplement: XML Treatment for Narella [file zookeys.822.29922-treatment1.xml]

<!DOCTYPE tp:taxon-treatment
  PUBLIC "-//TaxonX//DTD Taxonomic Treatment Publishing DTD v0 20100105//EN" "tax-treatment-NSO.dtd">
<tp:taxon-treatment xmlns:tp="http://www.plazi.org/taxpub"><tp:treatment-meta><kwd-group><label>Taxon classification</label><kwd><named-content xmlns:xlink="http://www.w3.org/1999/xlink" content-type="kingdom">Animalia</named-content></kwd><kwd><named-content xmlns:xlink="http://www.w3.org/1999/xlink" content-type="order">Alcyonacea</named-content></kwd><kwd><named-content xmlns:xlink="http://www.w3.org/1999/xlink" content-type="family">Primnoidae</named-content></kwd></kwd-group><mixed-citation publication-type="journal"><person-group><name><surname>Cairns</surname><given-names>Stephen D.</given-names></name><name><surname>Taylor</surname><given-names>Michelle L.</given-names></name></person-group><article-title>An illustrated key to the species of the genus <italic><tp:taxon-name><tp:taxon-name-part taxon-name-part-type="genus" reg="Narella">Narella</tp:taxon-name-part></tp:taxon-name></italic> (<tp:taxon-name><tp:taxon-name-part taxon-name-part-type="phylum">Cnidaria</tp:taxon-name-part></tp:taxon-name>, <tp:taxon-name><tp:taxon-name-part taxon-name-part-type="subclass">Octocorallia</tp:taxon-name-part></tp:taxon-name>, <tp:taxon-name><tp:taxon-name-part taxon-name-part-type="family">Primnoidae</tp:taxon-name-part></tp:taxon-name>)</article-title><source>Zookeys</source><day>4</day><month>2</month><year>2019</year><volume>2019</volume><issue>822</issue><fpage>1</fpage><lpage>15</lpage><pub-id pub-id-type="doi">10.3897/zookeys.822.29922</pub-id></mixed-citation></tp:treatment-meta><tp:nomenclature><label>Genus</label><tp:taxon-name>
                    <tp:taxon-name-part taxon-name-part-type="genus" reg="Narella">Narella</tp:taxon-name-part>
                  </tp:taxon-name><tp:taxon-authority>Gray, 1870</tp:taxon-authority><tp:nomenclature-citation-list><tp:nomenclature-citation><tp:taxon-name>
                        <tp:taxon-name-part taxon-name-part-type="genus" reg="Narella">Narella</tp:taxon-name-part>
                      </tp:taxon-name><comment>Gray, 1870: 49; <xref ref-type="bibr" rid="B15">Cairns and Bayer 2009</xref>: 43.</comment></tp:nomenclature-citation><tp:nomenclature-citation><tp:taxon-name>
                        <tp:taxon-name-part taxon-name-part-type="genus" reg="Stachyodes">Stachyodes</tp:taxon-name-part>
                      </tp:taxon-name><comment>Wright &amp; Studer in <xref ref-type="bibr" rid="B31">Studer 1887</xref>: 49.</comment></tp:nomenclature-citation><tp:nomenclature-citation><tp:taxon-name>
                        <tp:taxon-name-part taxon-name-part-type="genus" reg="Calypterinus">Calypterinus</tp:taxon-name-part>
                      </tp:taxon-name><comment>Wright &amp; Studer in <xref ref-type="bibr" rid="B31">Studer 1887</xref>: 49–50.</comment></tp:nomenclature-citation></tp:nomenclature-citation-list></tp:nomenclature><tp:treatment-sec sec-type="diagnosis" id="SECID0ELCAE"><title>Diagnosis.</title><p>Colonies branched dichotomously (laterally or equal), pinnately, in a lyrate fashion, or unbranched. Polyps arranged in whorls, all polyps facing downward in contracted condition. Each polyp covered with three (rarely four) pairs of abaxial body wall scales (i.e., one pair of basals, one or rarely two pairs of medials, and one pair of buccals) and a variable number of pairs of smaller adaxial scales, nonetheless leaving the adaxial face largely naked. Articular ridge not present on basal scales. Paired infrabasal scales often present. Opercular scales keeled on inner surface. Coenenchymal scales thin and imbricate or thick and mosaic in placement, and sometimes prominently ridged.</p></tp:treatment-sec><tp:treatment-sec sec-type="type species" id="SECID0EQCAE"><title>Type species.</title><p><italic><tp:taxon-name><tp:taxon-name-part taxon-name-part-type="genus" reg="Primnoa">Primnoa</tp:taxon-name-part><tp:taxon-name-part taxon-name-part-type="species" reg="regularis">regularis</tp:taxon-name-part></tp:taxon-name></italic> Duchassaing &amp; Michelotti, 1860, by monotypy.</p></tp:treatment-sec><tp:treatment-sec sec-type="discussion" id="SECID0EBDAE"><title>Discussion.</title><p>Currently there are 50 valid species in the genus <italic><tp:taxon-name><tp:taxon-name-part taxon-name-part-type="genus" reg="Narella">Narella</tp:taxon-name-part></tp:taxon-name></italic>, the most speciose in the family <tp:taxon-name><tp:taxon-name-part taxon-name-part-type="family">Primnoidae</tp:taxon-name-part></tp:taxon-name> (<xref ref-type="bibr" rid="B33">Taylor and Rogers 2015</xref>). The species in both keys (tabular (Table <xref ref-type="table" rid="T1">1</xref>) and polychotomous, below) are roughly presented in an order that follows the major characters as outlined below, these characters we purport to be valuable in the distinction of species of <italic><tp:taxon-name><tp:taxon-name-part taxon-name-part-type="genus" reg="Narella">Narella</tp:taxon-name-part></tp:taxon-name></italic>.</p><table-wrap id="T1" position="float" orientation="portrait"><label>Table 1.</label><caption><p>Tabular Key to the species of the genus <italic><tp:taxon-name><tp:taxon-name-part taxon-name-part-type="genus" reg="Narella">Narella</tp:taxon-name-part></tp:taxon-name></italic>.</p></caption><table id="TID0EQYBG" rules="all"><tbody><tr><th rowspan="1" colspan="1">Species</th><th rowspan="1" colspan="1">Dorsolateral edge of basal scale</th><th rowspan="1" colspan="1">Pairs of body wall scales</th><th rowspan="1" colspan="1">Polychaete commensalism</th><th rowspan="1" colspan="1">Branching mode</th><th rowspan="1" colspan="1">Body wall scale thickness</th><th rowspan="1" colspan="1">Coenenchymal scales: imbricate, thickness; ridged</th><th rowspan="1" colspan="1">Polyps/whorl; whorl diameter (mm)</th><th rowspan="1" colspan="1">Polyp length (mm)</th><th rowspan="1" colspan="1">Distal edge of basal scales</th><th rowspan="1" colspan="1">Other characters</th><th rowspan="1" colspan="1">Geographic and depth range</th></tr><tr><td rowspan="1" colspan="1"><italic><tp:taxon-name><tp:taxon-name-part taxon-name-part-type="genus" reg="Narella">N.</tp:taxon-name-part><tp:taxon-name-part taxon-name-part-type="species" reg="macrocalyx">macrocalyx</tp:taxon-name-part></tp:taxon-name></italic> Cairns &amp; Bayer, 2007</td><td rowspan="1" colspan="1">Small ridge</td><td rowspan="1" colspan="1">3</td><td rowspan="1" colspan="1">Present</td><td rowspan="1" colspan="1">Sparse,</td><td rowspan="1" colspan="1">Thin</td><td rowspan="1" colspan="1">Thin, imbricate; rarely ridged</td><td rowspan="1" colspan="1">4–6; 7–11</td><td rowspan="1" colspan="1">4.5–5.5</td><td rowspan="1" colspan="1">Lobate, smooth</td><td rowspan="1" colspan="1"/><td rowspan="1" colspan="1">Hawaiian Islands, 1206–1807 m</td></tr><tr><td rowspan="1" colspan="1"><italic><tp:taxon-name><tp:taxon-name-part taxon-name-part-type="genus" reg="Narella">N.</tp:taxon-name-part><tp:taxon-name-part taxon-name-part-type="species" reg="gilchristi">gilchristi</tp:taxon-name-part></tp:taxon-name></italic> (Thomson, 1911)</td><td rowspan="1" colspan="1">Small ridge</td><td rowspan="1" colspan="1">3</td><td rowspan="1" colspan="1">Present</td><td rowspan="1" colspan="1">lyrate, secondarily dichotomous</td><td rowspan="1" colspan="1">Thin</td><td rowspan="1" colspan="1">Thick, mosaic; unridged</td><td rowspan="1" colspan="1">4–8; 4–9</td><td rowspan="1" colspan="1">2––3</td><td rowspan="1" colspan="1">Lobate, smooth</td><td rowspan="1" colspan="1"/><td rowspan="1" colspan="1">Southwest Indian Ocean, 90–1365 m</td></tr><tr><td rowspan="1" colspan="1"><italic><tp:taxon-name><tp:taxon-name-part taxon-name-part-type="genus" reg="Narella">N.</tp:taxon-name-part><tp:taxon-name-part taxon-name-part-type="species" reg="ferula">ferula</tp:taxon-name-part></tp:taxon-name></italic> Cairns, 2018</td><td rowspan="1" colspan="1">Multi-ridged</td><td rowspan="1" colspan="1">3</td><td rowspan="1" colspan="1">Absent</td><td rowspan="1" colspan="1">Unbranched</td><td rowspan="1" colspan="1">Thin</td><td rowspan="1" colspan="1">Thin, imbricate; ridged</td><td rowspan="1" colspan="1">2–3; 3.6</td><td rowspan="1" colspan="1">2.3–2.5</td><td rowspan="1" colspan="1">Serrate cowl, spurs</td><td rowspan="1" colspan="1">Medial scales also with serrate margin</td><td rowspan="1" colspan="1">Palmyra Atoll, 1023 m</td></tr><tr><td rowspan="1" colspan="1"><italic><tp:taxon-name><tp:taxon-name-part taxon-name-part-type="genus" reg="Narella">N.</tp:taxon-name-part><tp:taxon-name-part taxon-name-part-type="species" reg="hawaiinensis">hawaiinensis</tp:taxon-name-part></tp:taxon-name></italic> Cairns &amp; Bayer, 2007</td><td rowspan="1" colspan="1">Inconspicuous basal ridge</td><td rowspan="1" colspan="1">3</td><td rowspan="1" colspan="1">Absent</td><td rowspan="1" colspan="1">Unbranched</td><td rowspan="1" colspan="1">Thin</td><td rowspan="1" colspan="1">Thin, imbricate; ridged</td><td rowspan="1" colspan="1">3–5; 5–6</td><td rowspan="1" colspan="1">3.4–4.1</td><td rowspan="1" colspan="1">Lobate, smooth</td><td rowspan="1" colspan="1"/><td rowspan="1" colspan="1">HI, Johnston Atoll, 1492–1944 m</td></tr><tr><td rowspan="1" colspan="1"><italic><tp:taxon-name><tp:taxon-name-part taxon-name-part-type="genus" reg="Narella">N.</tp:taxon-name-part><tp:taxon-name-part taxon-name-part-type="species" reg="muzikae">muzikae</tp:taxon-name-part></tp:taxon-name></italic> Cairns &amp; Bayer, 2007</td><td rowspan="1" colspan="1">Multi-ridged</td><td rowspan="1" colspan="1">3</td><td rowspan="1" colspan="1">Absent</td><td rowspan="1" colspan="1">Common coenosteum (bolus)</td><td rowspan="1" colspan="1">Thin</td><td rowspan="1" colspan="1">Thin, imbricate; ridged</td><td rowspan="1" colspan="1">3–6; 3–4</td><td rowspan="1" colspan="1">1.7–2.2</td><td rowspan="1" colspan="1">Lobate, serrate</td><td rowspan="1" colspan="1">Base strongly calcified</td><td rowspan="1" colspan="1">Hawaiian Islands, 326–381 m</td></tr><tr><td rowspan="1" colspan="1"><italic><tp:taxon-name><tp:taxon-name-part taxon-name-part-type="genus" reg="Narella">N.</tp:taxon-name-part><tp:taxon-name-part taxon-name-part-type="species" reg="merga">merga</tp:taxon-name-part></tp:taxon-name></italic> Cairns, 2018</td><td rowspan="1" colspan="1">Two ridges basally</td><td rowspan="1" colspan="1">3</td><td rowspan="1" colspan="1">Absent</td><td rowspan="1" colspan="1">Y-shaped</td><td rowspan="1" colspan="1">Thin</td><td rowspan="1" colspan="1">Thin, imbricate; ridged</td><td rowspan="1" colspan="1">3; 4.4</td><td rowspan="1" colspan="1">4</td><td rowspan="1" colspan="1">Lobate (short cowl)</td><td rowspan="1" colspan="1"/><td rowspan="1" colspan="1">Wake Island, 2575 m</td></tr><tr><td rowspan="1" colspan="1"><italic><tp:taxon-name><tp:taxon-name-part taxon-name-part-type="genus" reg="Narella">N.</tp:taxon-name-part><tp:taxon-name-part taxon-name-part-type="species" reg="fordi">fordi</tp:taxon-name-part></tp:taxon-name></italic> Cairns, 2018</td><td rowspan="1" colspan="1">Multi-ridged</td><td rowspan="1" colspan="1">3</td><td rowspan="1" colspan="1">Absent</td><td rowspan="1" colspan="1">Sparse, equal dichotomous</td><td rowspan="1" colspan="1">Thin</td><td rowspan="1" colspan="1">Thin, imbricate; ridged</td><td rowspan="1" colspan="1">3;3.4–3.5</td><td rowspan="1" colspan="1">2.1–2.6</td><td rowspan="1" colspan="1">Lobate, smooth</td><td rowspan="1" colspan="1">Medial scales ridged</td><td rowspan="1" colspan="1">Phoenix Islands, 1899 m</td></tr><tr><td rowspan="1" colspan="1"><italic><tp:taxon-name><tp:taxon-name-part taxon-name-part-type="genus" reg="Narella">N.</tp:taxon-name-part><tp:taxon-name-part taxon-name-part-type="species" reg="cristata">cristata</tp:taxon-name-part></tp:taxon-name></italic> Cairns &amp; Baco, 2007</td><td rowspan="1" colspan="1">Single ridge</td><td rowspan="1" colspan="1">3</td><td rowspan="1" colspan="1">Absent</td><td rowspan="1" colspan="1">Sparse, equal dichotomous</td><td rowspan="1" colspan="1">Thin</td><td rowspan="1" colspan="1">Thin, imbricate; ridged (sail scales)</td><td rowspan="1" colspan="1">2–4; 3.4</td><td rowspan="1" colspan="1">2.1–3.0</td><td rowspan="1" colspan="1">Lobate, smooth</td><td rowspan="1" colspan="1">Medial and buccals ridged; occasionally four pairs of bw scales</td><td rowspan="1" colspan="1">Gulf of Alaska seamounts, 3385 m</td></tr><tr><td rowspan="1" colspan="1"><italic><tp:taxon-name><tp:taxon-name-part taxon-name-part-type="genus" reg="Narella">N.</tp:taxon-name-part><tp:taxon-name-part taxon-name-part-type="species" reg="alvinae">alvinae</tp:taxon-name-part></tp:taxon-name></italic> Cairns &amp; Bayer, 2003</td><td rowspan="1" colspan="1">Single ridge</td><td rowspan="1" colspan="1">3</td><td rowspan="1" colspan="1">Absent</td><td rowspan="1" colspan="1">Sparse, equal dichotomous</td><td rowspan="1" colspan="1">Thin</td><td rowspan="1" colspan="1">Thin, imbricate; ridged</td><td rowspan="1" colspan="1">4; 3.8</td><td rowspan="1" colspan="1">2.7–3.1</td><td rowspan="1" colspan="1">Lobate. smooth</td><td rowspan="1" colspan="1">Medial scales elongate</td><td rowspan="1" colspan="1">Bermuda, 3419 m</td></tr><tr><td rowspan="1" colspan="1"><italic><tp:taxon-name><tp:taxon-name-part taxon-name-part-type="genus" reg="Narella">N.</tp:taxon-name-part><tp:taxon-name-part taxon-name-part-type="species" reg="bayeri">bayeri</tp:taxon-name-part></tp:taxon-name></italic> Cairns &amp; Baco, 2007</td><td rowspan="1" colspan="1">Single ridge</td><td rowspan="1" colspan="1">3</td><td rowspan="1" colspan="1">Absent</td><td rowspan="1" colspan="1">Sparse, equal dichotomous</td><td rowspan="1" colspan="1">Thin</td><td rowspan="1" colspan="1">Thin, imbricate; ridged (sail scales)</td><td rowspan="1" colspan="1">5–7; 3.5</td><td rowspan="1" colspan="1">2.2–3.4</td><td rowspan="1" colspan="1">Lobate, smooth</td><td rowspan="1" colspan="1">Medial scales ridged</td><td rowspan="1" colspan="1">Gulf of Alaska seamounts, 3277–4091 m</td></tr><tr><td rowspan="1" colspan="1"><italic><tp:taxon-name><tp:taxon-name-part taxon-name-part-type="genus" reg="Narella">N.</tp:taxon-name-part><tp:taxon-name-part taxon-name-part-type="species" reg="alaskensis">alaskensis</tp:taxon-name-part></tp:taxon-name></italic> Cairns &amp; Baco, 2007</td><td rowspan="1" colspan="1">Low ridge</td><td rowspan="1" colspan="1">3</td><td rowspan="1" colspan="1">Absent</td><td rowspan="1" colspan="1">Sparse, equal dichotomous</td><td rowspan="1" colspan="1">Thin</td><td rowspan="1" colspan="1">Thin, imbricate; ridged (sail scales)</td><td rowspan="1" colspan="1">5–9; 7.5</td><td rowspan="1" colspan="1">2.7–3.2</td><td rowspan="1" colspan="1">Lobate (narrow), smooth</td><td rowspan="1" colspan="1">Medial scales ridged</td><td rowspan="1" colspan="1">Gulf of Alaska seamounts, 2377–3075 m</td></tr><tr><td rowspan="1" colspan="1"><italic><tp:taxon-name><tp:taxon-name-part taxon-name-part-type="genus" reg="Narella">N.</tp:taxon-name-part><tp:taxon-name-part taxon-name-part-type="species" reg="arbuscula">arbuscula</tp:taxon-name-part></tp:taxon-name></italic> Cairns &amp; Baco, 2007</td><td rowspan="1" colspan="1">Tall, short ridge</td><td rowspan="1" colspan="1">3</td><td rowspan="1" colspan="1">Absent</td><td rowspan="1" colspan="1">Sparse, equal dichotomous</td><td rowspan="1" colspan="1">Thin</td><td rowspan="1" colspan="1">Thin, imbricate; ridged (sail scales)</td><td rowspan="1" colspan="1">6–7; 6.8</td><td rowspan="1" colspan="1">3.4–4.7</td><td rowspan="1" colspan="1">Lobate, smooth</td><td rowspan="1" colspan="1">Whorls crowded</td><td rowspan="1" colspan="1">Gulf of Alaska seamounts, 2775–3465 m</td></tr><tr><td rowspan="1" colspan="1"><italic><tp:taxon-name><tp:taxon-name-part taxon-name-part-type="genus" reg="Narella">N.</tp:taxon-name-part><tp:taxon-name-part taxon-name-part-type="species" reg="pauciflora">pauciflora</tp:taxon-name-part></tp:taxon-name></italic> Deichmann, 1936</td><td rowspan="1" colspan="1">Multi-ridged</td><td rowspan="1" colspan="1">3</td><td rowspan="1" colspan="1">Absent</td><td rowspan="1" colspan="1">Equal dichotomous</td><td rowspan="1" colspan="1">Thin</td><td rowspan="1" colspan="1">Thin, imbricate; complex ridging</td><td rowspan="1" colspan="1">2–5; 4</td><td rowspan="1" colspan="1">2.6–2.8</td><td rowspan="1" colspan="1">Lobate, smooth</td><td rowspan="1" colspan="1">Adaxial buccals as ridged ascus scales</td><td rowspan="1" colspan="1">Northwest Atlantic, 738–1473 m</td></tr><tr><td rowspan="1" colspan="1"><italic><tp:taxon-name><tp:taxon-name-part taxon-name-part-type="genus" reg="Narella">N.</tp:taxon-name-part><tp:taxon-name-part taxon-name-part-type="species" reg="bowersi">bowersi</tp:taxon-name-part></tp:taxon-name></italic> (Nutting, 1908)</td><td rowspan="1" colspan="1">One ridge basally</td><td rowspan="1" colspan="1">3</td><td rowspan="1" colspan="1">Absent</td><td rowspan="1" colspan="1">Equal dichotomous</td><td rowspan="1" colspan="1">Thin</td><td rowspan="1" colspan="1">Thin, imbricate; ridged</td><td rowspan="1" colspan="1">3–4; 4.5</td><td rowspan="1" colspan="1">2.5–3.2</td><td rowspan="1" colspan="1">Tall, serrate</td><td rowspan="1" colspan="1">Buccal scales serrate</td><td rowspan="1" colspan="1">Hawaiian islands, 1218–1758 m</td></tr><tr><td rowspan="1" colspan="1"><italic><tp:taxon-name><tp:taxon-name-part taxon-name-part-type="genus" reg="Narella">N.</tp:taxon-name-part><tp:taxon-name-part taxon-name-part-type="species" reg="gaussi">gaussi</tp:taxon-name-part></tp:taxon-name></italic> (Kükenthal, 1912)</td><td rowspan="1" colspan="1">Multi-ridged</td><td rowspan="1" colspan="1">3</td><td rowspan="1" colspan="1">Absent</td><td rowspan="1" colspan="1">Equal dichotomous</td><td rowspan="1" colspan="1">Thin</td><td rowspan="1" colspan="1">Thin, imbricate; ridged</td><td rowspan="1" colspan="1">4–5; 3</td><td rowspan="1" colspan="1">2.1–3.0</td><td rowspan="1" colspan="1">Lobate (low), smooth</td><td rowspan="1" colspan="1">Radial ridges on all body wall scales</td><td rowspan="1" colspan="1">Antarctica, 2450 m</td></tr><tr><td rowspan="1" colspan="1"><italic><tp:taxon-name><tp:taxon-name-part taxon-name-part-type="genus" reg="Narella">N.</tp:taxon-name-part><tp:taxon-name-part taxon-name-part-type="species" reg="parva">parva</tp:taxon-name-part></tp:taxon-name></italic> (Versluys, 1906)</td><td rowspan="1" colspan="1">Multi-ridged</td><td rowspan="1" colspan="1">3</td><td rowspan="1" colspan="1">Absent</td><td rowspan="1" colspan="1">Equal dichotomous</td><td rowspan="1" colspan="1">Thin</td><td rowspan="1" colspan="1">Thin, imbricate; ridged</td><td rowspan="1" colspan="1">4–6; 2.5–3.2</td><td rowspan="1" colspan="1">2.0–2.4</td><td rowspan="1" colspan="1">Tall, narrow, smooth</td><td rowspan="1" colspan="1">Adaxial buccal scales ridged</td><td rowspan="1" colspan="1">Southwest Pacific, 920–2400 m</td></tr><tr><td rowspan="1" colspan="1"><italic><tp:taxon-name><tp:taxon-name-part taxon-name-part-type="genus" reg="Narella">N.</tp:taxon-name-part><tp:taxon-name-part taxon-name-part-type="species" reg="regularis">regularis</tp:taxon-name-part></tp:taxon-name></italic> (Duchassaing &amp; Michelotti., 1860)</td><td rowspan="1" colspan="1">Multi-ridged</td><td rowspan="1" colspan="1">3</td><td rowspan="1" colspan="1">Absent</td><td rowspan="1" colspan="1">Equal dichotomous</td><td rowspan="1" colspan="1">Thin</td><td rowspan="1" colspan="1">Thin, imbricate; ridged</td><td rowspan="1" colspan="1">4–5; 3.2</td><td rowspan="1" colspan="1">2.0–2.3</td><td rowspan="1" colspan="1">Lobate, smooth</td><td rowspan="1" colspan="1">Medial and buccals ridged</td><td rowspan="1" colspan="1">Northwest Atlantic, 366 – 792 m</td></tr><tr><td rowspan="1" colspan="1"><italic><tp:taxon-name><tp:taxon-name-part taxon-name-part-type="genus" reg="Narella">N.</tp:taxon-name-part><tp:taxon-name-part taxon-name-part-type="species" reg="valentine">valentine</tp:taxon-name-part></tp:taxon-name></italic> Taylor &amp; Rogers, 2017</td><td rowspan="1" colspan="1">One tall ridge</td><td rowspan="1" colspan="1">3</td><td rowspan="1" colspan="1">Absent</td><td rowspan="1" colspan="1">Lyrate, secondarily dichotomous</td><td rowspan="1" colspan="1">Thin</td><td rowspan="1" colspan="1">Thin, imbricate; flat</td><td rowspan="1" colspan="1">4–5; 2.4–2.8</td><td rowspan="1" colspan="1">1.5–1.8</td><td rowspan="1" colspan="1">Tooth-like apex</td><td rowspan="1" colspan="1">Medials ridged</td><td rowspan="1" colspan="1">Southwest Indian Ocean, 383–444 m</td></tr><tr><td rowspan="1" colspan="1"><italic><tp:taxon-name><tp:taxon-name-part taxon-name-part-type="genus" reg="Narella">N.</tp:taxon-name-part><tp:taxon-name-part taxon-name-part-type="species" reg="virgosa">virgosa</tp:taxon-name-part></tp:taxon-name></italic> Cairns, 2018</td><td rowspan="1" colspan="1">Multi-ridged</td><td rowspan="1" colspan="1">3</td><td rowspan="1" colspan="1">Absent</td><td rowspan="1" colspan="1">Lyrate, secondarily dichotomous and bushy</td><td rowspan="1" colspan="1">Thin</td><td rowspan="1" colspan="1">Thin, imbricate; ridged (sail scales)</td><td rowspan="1" colspan="1">3–4; 3.3–4.2</td><td rowspan="1" colspan="1">2.6–2.8</td><td rowspan="1" colspan="1">Lobate, smooth</td><td rowspan="1" colspan="1">Medials and buccals ridged</td><td rowspan="1" colspan="1">Hawaiian Islands and Johnston Atoll; 1901–1985 m</td></tr><tr><td rowspan="1" colspan="1"><italic><tp:taxon-name><tp:taxon-name-part taxon-name-part-type="genus" reg="Narella">N.</tp:taxon-name-part><tp:taxon-name-part taxon-name-part-type="species" reg="bellissima">bellissima</tp:taxon-name-part></tp:taxon-name></italic> (Kükenthal, 1915)</td><td rowspan="1" colspan="1">Low ridge basally</td><td rowspan="1" colspan="1">3</td><td rowspan="1" colspan="1">Absent</td><td rowspan="1" colspan="1">Lyrate, secondarily dichotomous</td><td rowspan="1" colspan="1">Thin</td><td rowspan="1" colspan="1">Thin, imbricate; ridged (sail scales)</td><td rowspan="1" colspan="1">3–8; 3.15</td><td rowspan="1" colspan="1">2.0–2.2</td><td rowspan="1" colspan="1">Lobate, smooth</td><td rowspan="1" colspan="1"/><td rowspan="1" colspan="1">Amphi-Atlantic, 161–1968 m</td></tr><tr><td rowspan="1" colspan="1"><italic><tp:taxon-name><tp:taxon-name-part taxon-name-part-type="genus" reg="Narella">N.</tp:taxon-name-part><tp:taxon-name-part taxon-name-part-type="species" reg="ornata">ornata</tp:taxon-name-part></tp:taxon-name></italic> Bayer, 1995</td><td rowspan="1" colspan="1">Multi-ridged</td><td rowspan="1" colspan="1">3</td><td rowspan="1" colspan="1">Absent</td><td rowspan="1" colspan="1">Unknown</td><td rowspan="1" colspan="1">Thin</td><td rowspan="1" colspan="1">Thin, imbricate; ridged</td><td rowspan="1" colspan="1">3–4; 3.5</td><td rowspan="1" colspan="1">3</td><td rowspan="1" colspan="1">Serrate distal margin</td><td rowspan="1" colspan="1">All scales, including adaxial buccals, radially ridged</td><td rowspan="1" colspan="1">Hawaiian Islands, 748–1007 m</td></tr><tr><td rowspan="1" colspan="1"><italic><tp:taxon-name><tp:taxon-name-part taxon-name-part-type="genus" reg="Narella">N.</tp:taxon-name-part><tp:taxon-name-part taxon-name-part-type="species" reg="spectablis">spectablis</tp:taxon-name-part></tp:taxon-name></italic> Cairns &amp; Bayer, 2003</td><td rowspan="1" colspan="1">One tall ridge</td><td rowspan="1" colspan="1">4</td><td rowspan="1" colspan="1">Absent</td><td rowspan="1" colspan="1">Unbranched</td><td rowspan="1" colspan="1">Thin</td><td rowspan="1" colspan="1">Thin, imbricate; ridged (sail scales)</td><td rowspan="1" colspan="1">3; 2.8</td><td rowspan="1" colspan="1">3.5</td><td rowspan="1" colspan="1">Lobate, smooth (low)</td><td rowspan="1" colspan="1">All body wall scales ridged</td><td rowspan="1" colspan="1">Bahamas, 1485 m</td></tr><tr><td rowspan="1" colspan="1"><italic><tp:taxon-name><tp:taxon-name-part taxon-name-part-type="genus" reg="Narella">N.</tp:taxon-name-part><tp:taxon-name-part taxon-name-part-type="species" reg="abyssalis">abyssalis</tp:taxon-name-part></tp:taxon-name></italic> Cairns &amp; Baco, 2007</td><td rowspan="1" colspan="1">Multi-ridged</td><td rowspan="1" colspan="1">4</td><td rowspan="1" colspan="1">Absent</td><td rowspan="1" colspan="1">Sparse, dichotomous</td><td rowspan="1" colspan="1">Thin</td><td rowspan="1" colspan="1">Thin, imbricate; ridged (sail scales)</td><td rowspan="1" colspan="1">2–4; 2.8</td><td rowspan="1" colspan="1">1.9–2.4</td><td rowspan="1" colspan="1">Lobate, smooth (low)</td><td rowspan="1" colspan="1">All body wall scales ridged</td><td rowspan="1" colspan="1">Gulf of Alaska seamounts, 4594 m</td></tr><tr><td rowspan="1" colspan="1"><italic><tp:taxon-name><tp:taxon-name-part taxon-name-part-type="genus" reg="Narella">N.</tp:taxon-name-part><tp:taxon-name-part taxon-name-part-type="species" reg="laxa">laxa</tp:taxon-name-part></tp:taxon-name></italic> Deichmann, 1936</td><td rowspan="1" colspan="1">Absent</td><td rowspan="1" colspan="1">4</td><td rowspan="1" colspan="1">Absent</td><td rowspan="1" colspan="1">Equal dichotomous</td><td rowspan="1" colspan="1">Thin</td><td rowspan="1" colspan="1">Thin, imbricate; multiple ridges</td><td rowspan="1" colspan="1">3–5; 3.6</td><td rowspan="1" colspan="1">3</td><td rowspan="1" colspan="1">Lobate, smooth</td><td rowspan="1" colspan="1">3 pairs of adaxial buccal scales</td><td rowspan="1" colspan="1">Amphi-North Atlantic, 2980–3186 m</td></tr><tr><td rowspan="1" colspan="1"><italic><tp:taxon-name><tp:taxon-name-part taxon-name-part-type="genus" reg="Narella">N.</tp:taxon-name-part><tp:taxon-name-part taxon-name-part-type="species" reg="horrida">horrida</tp:taxon-name-part></tp:taxon-name></italic> (Versluys, 1906)</td><td rowspan="1" colspan="1">Absent</td><td rowspan="1" colspan="1">3</td><td rowspan="1" colspan="1">Present</td><td rowspan="1" colspan="1">From common bolus</td><td rowspan="1" colspan="1">Massive</td><td rowspan="1" colspan="1">Thick, mosaic; unridged</td><td rowspan="1" colspan="1">5–6; 6–9</td><td rowspan="1" colspan="1">2.0–3.4</td><td rowspan="1" colspan="1">Spinose (massive)</td><td rowspan="1" colspan="1">Medial scales also spinose</td><td rowspan="1" colspan="1">Indonesia, 204 m</td></tr><tr><td rowspan="1" colspan="1"><italic><tp:taxon-name><tp:taxon-name-part taxon-name-part-type="genus" reg="Narella">N.</tp:taxon-name-part><tp:taxon-name-part taxon-name-part-type="species" reg="hypsocalyx">hypsocalyx</tp:taxon-name-part></tp:taxon-name></italic> Cairns, 2012</td><td rowspan="1" colspan="1">Absent</td><td rowspan="1" colspan="1">3</td><td rowspan="1" colspan="1">Present</td><td rowspan="1" colspan="1">From common bolus</td><td rowspan="1" colspan="1">Thin</td><td rowspan="1" colspan="1">Thin, imbricate; unridged</td><td rowspan="1" colspan="1">9; 13</td><td rowspan="1" colspan="1">2.7</td><td rowspan="1" colspan="1">Tall and serrate</td><td rowspan="1" colspan="1">Adaxial buccals elongate</td><td rowspan="1" colspan="1">New Zealand, 510–1118 m</td></tr><tr><td rowspan="1" colspan="1"><italic><tp:taxon-name><tp:taxon-name-part taxon-name-part-type="genus" reg="Narella">N.</tp:taxon-name-part><tp:taxon-name-part taxon-name-part-type="species" reg="clavata">clavata</tp:taxon-name-part></tp:taxon-name></italic> (Versluys, 1906)</td><td rowspan="1" colspan="1">Absent</td><td rowspan="1" colspan="1">3</td><td rowspan="1" colspan="1">Present</td><td rowspan="1" colspan="1">Sparse, dichotomous</td><td rowspan="1" colspan="1">Massive</td><td rowspan="1" colspan="1">Thick, mosaic; unridged</td><td rowspan="1" colspan="1">4–14; 7–8</td><td rowspan="1" colspan="1">2––3</td><td rowspan="1" colspan="1">Tall, narrow, smooth</td><td rowspan="1" colspan="1">Adaxial buccals numerous</td><td rowspan="1" colspan="1">Indonesia, Philippines, 128–335 m</td></tr><tr><td rowspan="1" colspan="1"><italic><tp:taxon-name><tp:taxon-name-part taxon-name-part-type="genus" reg="Narella">N.</tp:taxon-name-part><tp:taxon-name-part taxon-name-part-type="species" reg="ambigua">ambigua</tp:taxon-name-part></tp:taxon-name></italic> (Studer, 1894)</td><td rowspan="1" colspan="1">Absent</td><td rowspan="1" colspan="1">3</td><td rowspan="1" colspan="1">Present</td><td rowspan="1" colspan="1">Sparse, dichotomous</td><td rowspan="1" colspan="1">Thin</td><td rowspan="1" colspan="1">Thick, mosaic; unridged</td><td rowspan="1" colspan="1">5–7; 6–7</td><td rowspan="1" colspan="1">2.5–3.0</td><td rowspan="1" colspan="1">Lobate, tall, smooth</td><td rowspan="1" colspan="1">3 pairs adaxial buccals</td><td rowspan="1" colspan="1">Galapagos, Gulf of Panama, 702– 1463 m</td></tr><tr><td rowspan="1" colspan="1"><italic><tp:taxon-name><tp:taxon-name-part taxon-name-part-type="genus" reg="Narella">N.</tp:taxon-name-part><tp:taxon-name-part taxon-name-part-type="species" reg="aurantiaca">aurantiaca</tp:taxon-name-part></tp:taxon-name></italic> Cairns, 2018</td><td rowspan="1" colspan="1">Absent</td><td rowspan="1" colspan="1">3</td><td rowspan="1" colspan="1">Present</td><td rowspan="1" colspan="1">Sparse, dichotomous</td><td rowspan="1" colspan="1">Thin</td><td rowspan="1" colspan="1">Thin, interlocking; ridged</td><td rowspan="1" colspan="1">4–6; 6.5–7.0</td><td rowspan="1" colspan="1">2.8–3.2</td><td rowspan="1" colspan="1">Lobate, smooth</td><td rowspan="1" colspan="1"/><td rowspan="1" colspan="1">Wake Island, 745 m</td></tr><tr><td rowspan="1" colspan="1"><italic><tp:taxon-name><tp:taxon-name-part taxon-name-part-type="genus" reg="Narella">N.</tp:taxon-name-part><tp:taxon-name-part taxon-name-part-type="species" reg="leilae">leilae</tp:taxon-name-part></tp:taxon-name></italic> Bayer, 1951</td><td rowspan="1" colspan="1">Absent</td><td rowspan="1" colspan="1">3</td><td rowspan="1" colspan="1">Present</td><td rowspan="1" colspan="1">Sparse, dichotomous</td><td rowspan="1" colspan="1">Thin</td><td rowspan="1" colspan="1">Thin, imbricate; ridged (sail scales)</td><td rowspan="1" colspan="1">4–6; 5.2–5.6</td><td rowspan="1" colspan="1">2.0–2.5</td><td rowspan="1" colspan="1">Serrate cowl</td><td rowspan="1" colspan="1">Edges of buccals undulate</td><td rowspan="1" colspan="1">Indonesia, 740 m</td></tr><tr><td rowspan="1" colspan="1"><italic><tp:taxon-name><tp:taxon-name-part taxon-name-part-type="genus" reg="Narella">N.</tp:taxon-name-part><tp:taxon-name-part taxon-name-part-type="species" reg="alata">alata</tp:taxon-name-part></tp:taxon-name></italic> Cairns &amp; Bayer, 2007</td><td rowspan="1" colspan="1">Absent</td><td rowspan="1" colspan="1">3</td><td rowspan="1" colspan="1">Present</td><td rowspan="1" colspan="1">Equal dichotomous</td><td rowspan="1" colspan="1">Thin</td><td rowspan="1" colspan="1">Thin, imbricate; medial scale</td><td rowspan="1" colspan="1">4–5; 4–5</td><td rowspan="1" colspan="1">2.5–3.1</td><td rowspan="1" colspan="1">Lobate, tall (cowl), smooth</td><td rowspan="1" colspan="1">Whorls closely spaced</td><td rowspan="1" colspan="1">Hawaiian Islands, 477–750 m</td></tr><tr><td rowspan="1" colspan="1"><italic><tp:taxon-name><tp:taxon-name-part taxon-name-part-type="genus" reg="Narella">N.</tp:taxon-name-part><tp:taxon-name-part taxon-name-part-type="species" reg="vermifera">vermifera</tp:taxon-name-part></tp:taxon-name></italic> Cairns &amp; Bayer, 2007</td><td rowspan="1" colspan="1">Absent</td><td rowspan="1" colspan="1">3</td><td rowspan="1" colspan="1">Present</td><td rowspan="1" colspan="1">Equal dichotomous</td><td rowspan="1" colspan="1">Thin</td><td rowspan="1" colspan="1">Thick, mosaic; very low ridges</td><td rowspan="1" colspan="1">3–5; 4</td><td rowspan="1" colspan="1">1.8–2.0</td><td rowspan="1" colspan="1">Lobate, tall, smooth</td><td rowspan="1" colspan="1">Buccals in closed position</td><td rowspan="1" colspan="1">Hawaiian Islands, 275–527 m</td></tr><tr><td rowspan="1" colspan="1"><italic><tp:taxon-name><tp:taxon-name-part taxon-name-part-type="genus" reg="Narella">N.</tp:taxon-name-part><tp:taxon-name-part taxon-name-part-type="species" reg="allmani">allmani</tp:taxon-name-part></tp:taxon-name></italic> (Wright &amp; Studer, 1889)</td><td rowspan="1" colspan="1">Absent</td><td rowspan="1" colspan="1">3</td><td rowspan="1" colspan="1">Present</td><td rowspan="1" colspan="1">Equal dichotomous</td><td rowspan="1" colspan="1">Thin</td><td rowspan="1" colspan="1">Thick, mosaic; unridged</td><td rowspan="1" colspan="1">4–7;5</td><td rowspan="1" colspan="1">3</td><td rowspan="1" colspan="1">Tall, serrate</td><td rowspan="1" colspan="1"/><td rowspan="1" colspan="1">Fiji, depth unknown</td></tr><tr><td rowspan="1" colspan="1"><italic><tp:taxon-name><tp:taxon-name-part taxon-name-part-type="genus" reg="Narella">N.</tp:taxon-name-part><tp:taxon-name-part taxon-name-part-type="species" reg="obscura">obscura</tp:taxon-name-part></tp:taxon-name></italic> (Versluys, 1906)</td><td rowspan="1" colspan="1">Absent</td><td rowspan="1" colspan="1">3</td><td rowspan="1" colspan="1">Present</td><td rowspan="1" colspan="1">Equal dichotomous</td><td rowspan="1" colspan="1">Thin</td><td rowspan="1" colspan="1">Thick, mosaic; unridged</td><td rowspan="1" colspan="1">4–6; 6–7</td><td rowspan="1" colspan="1">2.7–2.8</td><td rowspan="1" colspan="1">Lobate (undulate), smooth (cowl)</td><td rowspan="1" colspan="1"/><td rowspan="1" colspan="1">Indonesia, 984 m</td></tr><tr><td rowspan="1" colspan="1"><italic><tp:taxon-name><tp:taxon-name-part taxon-name-part-type="genus" reg="Narella">N.</tp:taxon-name-part><tp:taxon-name-part taxon-name-part-type="species" reg="dampieri">dampieri</tp:taxon-name-part></tp:taxon-name></italic> Cairns, 2012</td><td rowspan="1" colspan="1">Absent</td><td rowspan="1" colspan="1">3</td><td rowspan="1" colspan="1">Present</td><td rowspan="1" colspan="1">Equal dichotomous</td><td rowspan="1" colspan="1">Thin</td><td rowspan="1" colspan="1">Thick, mosaic; unridged</td><td rowspan="1" colspan="1">5–8; 7</td><td rowspan="1" colspan="1">1.4–1.9</td><td rowspan="1" colspan="1">Lobate, tall, narrow</td><td rowspan="1" colspan="1">Numerous adaxial buccal scales</td><td rowspan="1" colspan="1">Lord Howe Islands, 342 m</td></tr><tr><td rowspan="1" colspan="1"><italic><tp:taxon-name><tp:taxon-name-part taxon-name-part-type="genus" reg="Narella">N.</tp:taxon-name-part><tp:taxon-name-part taxon-name-part-type="species" reg="mosaica">mosaica</tp:taxon-name-part></tp:taxon-name></italic> Cairns, 2012</td><td rowspan="1" colspan="1">Absent</td><td rowspan="1" colspan="1">3</td><td rowspan="1" colspan="1">Present</td><td rowspan="1" colspan="1">Equal dichotomous</td><td rowspan="1" colspan="1">Massive</td><td rowspan="1" colspan="1">Thick, mosaic; unridged</td><td rowspan="1" colspan="1">3–5; 5–6</td><td rowspan="1" colspan="1">2.7–3.1</td><td rowspan="1" colspan="1">Lobate, slender, smooth</td><td rowspan="1" colspan="1"/><td rowspan="1" colspan="1">New Zealand, 228–294 m</td></tr><tr><td rowspan="1" colspan="1"><italic><tp:taxon-name><tp:taxon-name-part taxon-name-part-type="genus" reg="Narella">N.</tp:taxon-name-part><tp:taxon-name-part taxon-name-part-type="species" reg="vulgaris">vulgaris</tp:taxon-name-part></tp:taxon-name></italic> Cairns, 2012</td><td rowspan="1" colspan="1">Absent</td><td rowspan="1" colspan="1">3</td><td rowspan="1" colspan="1">Present</td><td rowspan="1" colspan="1">Equal dichotomous</td><td rowspan="1" colspan="1">Massive</td><td rowspan="1" colspan="1">Thick, mosaic; unridged</td><td rowspan="1" colspan="1">4–6; 4–5</td><td rowspan="1" colspan="1">2.0–2.4</td><td rowspan="1" colspan="1">Lobate, smooth</td><td rowspan="1" colspan="1">2 pairs adaxial buccals are ridged</td><td rowspan="1" colspan="1">New Zealand, 335–1165 m</td></tr><tr><td rowspan="1" colspan="1"><italic><tp:taxon-name><tp:taxon-name-part taxon-name-part-type="genus" reg="Narella">N.</tp:taxon-name-part><tp:taxon-name-part taxon-name-part-type="species" reg="orientalis">orientalis</tp:taxon-name-part></tp:taxon-name></italic> (Versluys, 1906)</td><td rowspan="1" colspan="1">Absent</td><td rowspan="1" colspan="1">3</td><td rowspan="1" colspan="1">Present</td><td rowspan="1" colspan="1">Unknown</td><td rowspan="1" colspan="1">Thin</td><td rowspan="1" colspan="1">Thin, imbricate; unridged (concave)</td><td rowspan="1" colspan="1">6; 5.8</td><td rowspan="1" colspan="1">2.2–3.0</td><td rowspan="1" colspan="1">Lobate, smooth</td><td rowspan="1" colspan="1"/><td rowspan="1" colspan="1">Indonesia, 520 m</td></tr><tr><td rowspan="1" colspan="1"><italic><tp:taxon-name><tp:taxon-name-part taxon-name-part-type="genus" reg="Narella">N.</tp:taxon-name-part><tp:taxon-name-part taxon-name-part-type="species" reg="calamus">calamus</tp:taxon-name-part></tp:taxon-name></italic> Cairns, 2018</td><td rowspan="1" colspan="1">Absent</td><td rowspan="1" colspan="1">3</td><td rowspan="1" colspan="1">Absent</td><td rowspan="1" colspan="1">Unbranched</td><td rowspan="1" colspan="1">Thin</td><td rowspan="1" colspan="1">Thin, imbricate; ridged (sail sacles)</td><td rowspan="1" colspan="1">4; 5</td><td rowspan="1" colspan="1">4.5–5.0</td><td rowspan="1" colspan="1">Serrate, blunt</td><td rowspan="1" colspan="1"/><td rowspan="1" colspan="1">Wake Island, 2073 m</td></tr><tr><td rowspan="1" colspan="1"><italic><tp:taxon-name><tp:taxon-name-part taxon-name-part-type="genus" reg="Narella">N.</tp:taxon-name-part><tp:taxon-name-part taxon-name-part-type="species" reg="versluysi">versluysi</tp:taxon-name-part></tp:taxon-name></italic> (Hickson, 1909)</td><td rowspan="1" colspan="1">Absent</td><td rowspan="1" colspan="1">3</td><td rowspan="1" colspan="1">Absent</td><td rowspan="1" colspan="1">Unbranched or very sparsely</td><td rowspan="1" colspan="1">Thin</td><td rowspan="1" colspan="1">Thin, imbricate; medial ridge</td><td rowspan="1" colspan="1">4–7; 5–7</td><td rowspan="1" colspan="1">3.2–3.7</td><td rowspan="1" colspan="1">Lobate, smooth</td><td rowspan="1" colspan="1">Basal scale ridged internally</td><td rowspan="1" colspan="1">Amphi-North Atlantic, 550–3100 m</td></tr><tr><td rowspan="1" colspan="1"><italic><tp:taxon-name><tp:taxon-name-part taxon-name-part-type="genus" reg="Narella">N.</tp:taxon-name-part><tp:taxon-name-part taxon-name-part-type="species" reg="speighti">speighti</tp:taxon-name-part></tp:taxon-name></italic> Taylor &amp; Rogers, 2017</td><td rowspan="1" colspan="1">Absent</td><td rowspan="1" colspan="1">3</td><td rowspan="1" colspan="1">Absent</td><td rowspan="1" colspan="1">Sparse, dichotomous</td><td rowspan="1" colspan="1">Thin</td><td rowspan="1" colspan="1">Thin, imbricate; unridged</td><td rowspan="1" colspan="1">3–4; 2.5–3.6</td><td rowspan="1" colspan="1">2.0–2.2</td><td rowspan="1" colspan="1">Lobate (slender), smooth</td><td rowspan="1" colspan="1"/><td rowspan="1" colspan="1">Southwest Indian Ocean, 870 m</td></tr><tr><td rowspan="1" colspan="1"><italic><tp:taxon-name><tp:taxon-name-part taxon-name-part-type="genus" reg="Narella">N.</tp:taxon-name-part><tp:taxon-name-part taxon-name-part-type="species" reg="grandiflora">grandiflora</tp:taxon-name-part></tp:taxon-name></italic> (Kükenthal, 1907)</td><td rowspan="1" colspan="1">Absent</td><td rowspan="1" colspan="1">3</td><td rowspan="1" colspan="1">Absent</td><td rowspan="1" colspan="1">Sparse, dichotomous</td><td rowspan="1" colspan="1">Thin</td><td rowspan="1" colspan="1">Thick, mosaic; unridged</td><td rowspan="1" colspan="1">4–5; 4.5</td><td rowspan="1" colspan="1">3</td><td rowspan="1" colspan="1">Lobate, smooth</td><td rowspan="1" colspan="1">Numerous adaxial buccal scales</td><td rowspan="1" colspan="1">Indonesia, 805 m</td></tr><tr><td rowspan="1" colspan="1"><italic><tp:taxon-name><tp:taxon-name-part taxon-name-part-type="genus" reg="Narella">N.</tp:taxon-name-part><tp:taxon-name-part taxon-name-part-type="species" reg="studeri">studeri</tp:taxon-name-part></tp:taxon-name></italic> (Versluys, 1906)</td><td rowspan="1" colspan="1">Absent</td><td rowspan="1" colspan="1">3</td><td rowspan="1" colspan="1">Absent</td><td rowspan="1" colspan="1">Equal dichotomous</td><td rowspan="1" colspan="1">Massive</td><td rowspan="1" colspan="1">Thick, mosaic; unridged</td><td rowspan="1" colspan="1">4–8; 4–5</td><td rowspan="1" colspan="1">3.0–3.3</td><td rowspan="1" colspan="1">Lobate, smooth</td><td rowspan="1" colspan="1">Smooth body wall scales</td><td rowspan="1" colspan="1">New Zealand, Indonesia, 732–1392 m</td></tr><tr><td rowspan="1" colspan="1"><italic><tp:taxon-name><tp:taxon-name-part taxon-name-part-type="genus" reg="Narella">N.</tp:taxon-name-part><tp:taxon-name-part taxon-name-part-type="species" reg="biannulata">biannulata</tp:taxon-name-part></tp:taxon-name></italic> (Kinoshita, 1907)</td><td rowspan="1" colspan="1">Absent</td><td rowspan="1" colspan="1">3</td><td rowspan="1" colspan="1">Absent</td><td rowspan="1" colspan="1">Equal dichotomous</td><td rowspan="1" colspan="1">Massive</td><td rowspan="1" colspan="1">Thick, mosaic; unridged</td><td rowspan="1" colspan="1">6–7; 4.8</td><td rowspan="1" colspan="1">1.8–2.0</td><td rowspan="1" colspan="1">Lobate, smooth</td><td rowspan="1" colspan="1">Adaxial buccals absent; medial scales closed</td><td rowspan="1" colspan="1">Japan, depth unknown</td></tr><tr><td rowspan="1" colspan="1"><italic><tp:taxon-name><tp:taxon-name-part taxon-name-part-type="genus" reg="Narella">N.</tp:taxon-name-part><tp:taxon-name-part taxon-name-part-type="species" reg="candidae">candidae</tp:taxon-name-part></tp:taxon-name></italic> Taylor &amp; Rogers, 2017</td><td rowspan="1" colspan="1">Absent</td><td rowspan="1" colspan="1">3</td><td rowspan="1" colspan="1">Absent</td><td rowspan="1" colspan="1">Equal dichotomous</td><td rowspan="1" colspan="1">Thin</td><td rowspan="1" colspan="1">Thick, mosaic; unridged (smooth)</td><td rowspan="1" colspan="1">4–6; 4–5</td><td rowspan="1" colspan="1">2.0–2.4</td><td rowspan="1" colspan="1">Lobate, smooth</td><td rowspan="1" colspan="1"/><td rowspan="1" colspan="1">Southwest Indian Ocean, 763 m</td></tr><tr><td rowspan="1" colspan="1"><italic><tp:taxon-name><tp:taxon-name-part taxon-name-part-type="genus" reg="Narella">N.</tp:taxon-name-part><tp:taxon-name-part taxon-name-part-type="species" reg="japonensis">japonensis</tp:taxon-name-part></tp:taxon-name></italic> (Aurivillius, 1931)</td><td rowspan="1" colspan="1">Absent</td><td rowspan="1" colspan="1">3</td><td rowspan="1" colspan="1">Absent</td><td rowspan="1" colspan="1">Equal dichotomous</td><td rowspan="1" colspan="1">Thin</td><td rowspan="1" colspan="1">Thin, imbricate; unridged</td><td rowspan="1" colspan="1">3–6; 3.5–4.0</td><td rowspan="1" colspan="1">2––3</td><td rowspan="1" colspan="1">Lobate, smooth</td><td rowspan="1" colspan="1">Stem stiff</td><td rowspan="1" colspan="1">Japan, 732 m</td></tr><tr><td rowspan="1" colspan="1"><italic><tp:taxon-name><tp:taxon-name-part taxon-name-part-type="genus" reg="Narella">N.</tp:taxon-name-part><tp:taxon-name-part taxon-name-part-type="species" reg="gigas">gigas</tp:taxon-name-part></tp:taxon-name></italic> Cairns &amp; Bayer, 2007</td><td rowspan="1" colspan="1">Absent</td><td rowspan="1" colspan="1">3</td><td rowspan="1" colspan="1">Absent</td><td rowspan="1" colspan="1">Equal dichotomous</td><td rowspan="1" colspan="1">Thin</td><td rowspan="1" colspan="1">Thin, imbricate; ridged</td><td rowspan="1" colspan="1">10–14; 9–12</td><td rowspan="1" colspan="1">2.5–3.0</td><td rowspan="1" colspan="1">Lobate, tall, narrow, smooth</td><td rowspan="1" colspan="1"/><td rowspan="1" colspan="1">Hawaiian Islands, 362–399 m</td></tr><tr><td rowspan="1" colspan="1"><italic><tp:taxon-name><tp:taxon-name-part taxon-name-part-type="genus" reg="Narella">N.</tp:taxon-name-part><tp:taxon-name-part taxon-name-part-type="species" reg="dichotoma">dichotoma</tp:taxon-name-part></tp:taxon-name></italic> (Versluys, 1906)</td><td rowspan="1" colspan="1">Absent</td><td rowspan="1" colspan="1">3</td><td rowspan="1" colspan="1">Absent</td><td rowspan="1" colspan="1">Equal dichotomous</td><td rowspan="1" colspan="1">Thin</td><td rowspan="1" colspan="1">Thin, imbricate; low ridges</td><td rowspan="1" colspan="1">3–5; 4–5</td><td rowspan="1" colspan="1">2.8–3.1</td><td rowspan="1" colspan="1">Lobate, smooth</td><td rowspan="1" colspan="1"/><td rowspan="1" colspan="1">Hawaiian Islands, Malaysia, 204–1448 m</td></tr><tr><td rowspan="1" colspan="1"><italic><tp:taxon-name><tp:taxon-name-part taxon-name-part-type="genus" reg="Narella">N.</tp:taxon-name-part><tp:taxon-name-part taxon-name-part-type="species" reg="megalepis">megalepis</tp:taxon-name-part></tp:taxon-name></italic> (Kinoshita, 1908)</td><td rowspan="1" colspan="1">Absent</td><td rowspan="1" colspan="1">3</td><td rowspan="1" colspan="1">Absent</td><td rowspan="1" colspan="1">Equal dichotomous</td><td rowspan="1" colspan="1">Thin</td><td rowspan="1" colspan="1">Thin, imbricate; ridged</td><td rowspan="1" colspan="1">5–8; 6–7</td><td rowspan="1" colspan="1">2.5–3.0</td><td rowspan="1" colspan="1">Lobate, smooth</td><td rowspan="1" colspan="1">Numerous small adaxial buccal scales</td><td rowspan="1" colspan="1">Japan, depth unknown</td></tr><tr><td rowspan="1" colspan="1"><italic><tp:taxon-name><tp:taxon-name-part taxon-name-part-type="genus" reg="Narella">N.</tp:taxon-name-part><tp:taxon-name-part taxon-name-part-type="species" reg="compressa">compressa</tp:taxon-name-part></tp:taxon-name></italic> (Kinoshita, 1908)</td><td rowspan="1" colspan="1">Absent</td><td rowspan="1" colspan="1">3</td><td rowspan="1" colspan="1">Absent</td><td rowspan="1" colspan="1">Lyrate</td><td rowspan="1" colspan="1">Massive</td><td rowspan="1" colspan="1">Thick, mosaic; unridged</td><td rowspan="1" colspan="1">7–8; 3</td><td rowspan="1" colspan="1">2</td><td rowspan="1" colspan="1">Lobate, smooth</td><td rowspan="1" colspan="1"/><td rowspan="1" colspan="1">Japan, Phoenix Islands, 501 m</td></tr></tbody></table></table-wrap><p><bold><italic>Dorsolateral edge of basal scale ridged or not ridged</italic></bold>: The dorsolateral edge (the point of inflexion of the scale from the dorsal region to the lateral region) of the basal scale is consistently ridged or not ridged (Fig. <xref ref-type="fig" rid="F1">1E</xref>) in each species, with the only exception of <italic><tp:taxon-name><tp:taxon-name-part taxon-name-part-type="genus" reg="Narella">N.</tp:taxon-name-part><tp:taxon-name-part taxon-name-part-type="species" reg="macrocalyx">macrocalyx</tp:taxon-name-part></tp:taxon-name></italic>, which is inconspicuously ridged, and sometimes (rarely) lacks the ridge. This external ridging may help give strength to basal sclerites. The ridge may be single and extend from the base to the tip of the scale (Fig. <xref ref-type="fig" rid="F1">1A, B</xref>), or partial, occurring only at the base of the scale (Fig. <xref ref-type="fig" rid="F1">1C</xref>). Or, there may be multiple short ridges occurring in this region of the scale (Fig. <xref ref-type="fig" rid="F1">1D</xref>). The ridges may be tall or low. This character is relatively easy to observe, but usually requires the removal of a polyp from a whorl, drying the specimen, and then applying a dye to help see the characteristic ridging structure.</p><p><bold><italic>Number of pairs of body wall scales</italic></bold>: Most species of <italic><tp:taxon-name><tp:taxon-name-part taxon-name-part-type="genus" reg="Narella">Narella</tp:taxon-name-part></tp:taxon-name></italic> have three pairs of abaxial body wall scales (basal, medial, and buccal, Fig. <xref ref-type="fig" rid="F1">1F</xref>), but in three species there is consistently an extra pair of medial scales (Fig. <xref ref-type="fig" rid="F1">1G</xref>). Also, specimens of some species that have otherwise three pairs of body wall scales will have occasional polyps with four pairs of body wall scales. This is a fairly easily observed character when using a dissecting microscope.</p><p><bold><italic>Worm commensalism</italic></bold>: The commensal association with a polychaete worm, usually a polynoid (<xref ref-type="bibr" rid="B14">Cairns and Bayer 2008</xref>, <xref ref-type="bibr" rid="B8">Cairns 2012</xref>, <xref ref-type="bibr" rid="B7">Britayev et al. 2014</xref>, <xref ref-type="bibr" rid="B29">Serpetti et al. 2017</xref>), is considered to be characteristic of the species, and is easily observed even without a microscope. The facing basal scales of two adjacent polyps are greatly enlarged and modified (reflexed) in order to make an elongate cylindrical tube for the worm (Fig. <xref ref-type="fig" rid="F1">1H, I</xref>).</p><p><bold><italic>Branching mode</italic></bold>: The mode of branching, and thus colony shape, is considered to be characteristic of the species. Modes include: unbranched (Fig. <xref ref-type="fig" rid="F1">1J</xref>), branching from a common basal coenenchyme or bolus (Fig. <xref ref-type="fig" rid="F1">1K, L</xref>), sparse equal dichotomous branching (Fig. <xref ref-type="fig" rid="F1">1M</xref>), equal dichotomous branching (Fig. <xref ref-type="fig" rid="F1">1N</xref>), and lyrate (Fig. <xref ref-type="fig" rid="F1">1O</xref>), which is often followed by dichotomous branching. Lyrate branching might be considered as a special case of dichotomous branching in which the outer component of each bifurcation maintains a straight line while the inner branches remain roughly parallel to one another.</p><fig id="F1" position="float" orientation="portrait"><label>Figure 1.</label><caption><p><bold>A, B</bold> lateral view of a polyp showing dorsolateral ridge for entire height of basal scale (<bold>A</bold><italic><tp:taxon-name><tp:taxon-name-part taxon-name-part-type="genus" reg="Narella">N.</tp:taxon-name-part><tp:taxon-name-part taxon-name-part-type="species" reg="parva">parva</tp:taxon-name-part></tp:taxon-name></italic> from <xref ref-type="bibr" rid="B38">Versluys (1906)</xref><bold>B</bold><italic><tp:taxon-name><tp:taxon-name-part taxon-name-part-type="genus" reg="Narella">N.</tp:taxon-name-part><tp:taxon-name-part taxon-name-part-type="species" reg="bayeri">bayeri</tp:taxon-name-part></tp:taxon-name></italic>) <bold>C</bold> basal scale of <italic><tp:taxon-name><tp:taxon-name-part taxon-name-part-type="genus" reg="Narella">N.</tp:taxon-name-part><tp:taxon-name-part taxon-name-part-type="species" reg="hawaiinensis">hawaiinensis</tp:taxon-name-part></tp:taxon-name></italic> showing dorsolateral ridge only on lower half of scale <bold>D</bold> whorl of polyps of <italic><tp:taxon-name><tp:taxon-name-part taxon-name-part-type="genus" reg="Narella">N.</tp:taxon-name-part><tp:taxon-name-part taxon-name-part-type="species" reg="pauciflora">pauciflora</tp:taxon-name-part></tp:taxon-name></italic> showing multiple dorsolateral ridges on the basal scales <bold>E</bold> basal scale of <italic><tp:taxon-name><tp:taxon-name-part taxon-name-part-type="genus" reg="Narella">N.</tp:taxon-name-part><tp:taxon-name-part taxon-name-part-type="species" reg="vulgaris">vulgaris</tp:taxon-name-part></tp:taxon-name></italic> showing the lack of a dorsolateral ridge, and a lobate distal edge <bold>F</bold> polyp whorl of <italic><tp:taxon-name><tp:taxon-name-part taxon-name-part-type="genus" reg="Narella">N.</tp:taxon-name-part><tp:taxon-name-part taxon-name-part-type="species" reg="bellissima">bellissima</tp:taxon-name-part></tp:taxon-name></italic> showing the three pairs of body wall scales <bold>G</bold> polyp of <italic><tp:taxon-name><tp:taxon-name-part taxon-name-part-type="genus" reg="Narella">N.</tp:taxon-name-part><tp:taxon-name-part taxon-name-part-type="species" reg="laxa">laxa</tp:taxon-name-part></tp:taxon-name></italic> having four pairs of body wall scales <bold>H</bold> polyp whorl of <italic><tp:taxon-name><tp:taxon-name-part taxon-name-part-type="genus" reg="Narella">N.</tp:taxon-name-part><tp:taxon-name-part taxon-name-part-type="species" reg="hypsocalyx">hypsocalyx</tp:taxon-name-part></tp:taxon-name></italic> showing highly modified basal scales forming a cross section view of a cylindrical worm tube <bold>I</bold> polyp whorl of <italic><tp:taxon-name><tp:taxon-name-part taxon-name-part-type="genus" reg="Narella">N.</tp:taxon-name-part><tp:taxon-name-part taxon-name-part-type="species" reg="vulgaris">vulgaris</tp:taxon-name-part></tp:taxon-name></italic> showing highly modified basal scales forming a lateral view of a cylindrical worm tube <bold>J</bold> unbranched colony of <italic><tp:taxon-name><tp:taxon-name-part taxon-name-part-type="genus" reg="Narella">N.</tp:taxon-name-part><tp:taxon-name-part taxon-name-part-type="species" reg="versluysi">versluysi</tp:taxon-name-part></tp:taxon-name></italic><bold>K, L</bold> branching from a basal bolus of <italic><tp:taxon-name><tp:taxon-name-part taxon-name-part-type="genus" reg="Narella">N.</tp:taxon-name-part><tp:taxon-name-part taxon-name-part-type="species" reg="hypsocalyx">hypsocalyx</tp:taxon-name-part></tp:taxon-name></italic><bold>M</bold> sparse, dichotomous branching of <italic><tp:taxon-name><tp:taxon-name-part taxon-name-part-type="genus" reg="Narella">N.</tp:taxon-name-part><tp:taxon-name-part taxon-name-part-type="species" reg="macrocalyx">macrocalyx</tp:taxon-name-part></tp:taxon-name></italic><bold>N</bold> equal, dichotomous branching of <italic><tp:taxon-name><tp:taxon-name-part taxon-name-part-type="genus" reg="Narella">N.</tp:taxon-name-part><tp:taxon-name-part taxon-name-part-type="species" reg="vulgaris">vulgaris</tp:taxon-name-part></tp:taxon-name></italic><bold>O</bold> lyrate branching of <italic><tp:taxon-name><tp:taxon-name-part taxon-name-part-type="genus" reg="Narella">N.</tp:taxon-name-part><tp:taxon-name-part taxon-name-part-type="species" reg="bellissima">bellissima</tp:taxon-name-part></tp:taxon-name></italic><bold>P</bold> massive basal scales of <italic><tp:taxon-name><tp:taxon-name-part taxon-name-part-type="genus" reg="Narella">N.</tp:taxon-name-part><tp:taxon-name-part taxon-name-part-type="species" reg="clavata">clavata</tp:taxon-name-part></tp:taxon-name></italic>.</p></caption><graphic xmlns:xlink="http://www.w3.org/1999/xlink" xlink:href="zookeys-822-001-g001.jpg" position="float" orientation="portrait" xlink:type="simple" id="oo_261341.jpg"/></fig><p><bold><italic>Body wall scale thickness</italic></bold>: In some species the body wall scales are quite thick, or massive (Figs <xref ref-type="fig" rid="F1">1P</xref>, <xref ref-type="fig" rid="F2">2A</xref>). This trait is often correlated with having thick coenenchymals as well (see next character). This character is best seen using scanning electron microscopy of individual sclerites.</p><p><bold><italic>Coenenchymal scales arrangement and ornamentation</italic></bold>: The coenenchymal scales of most species are relatively thin, having the same thickness as a body wall scale, and have edges that slightly overlap those of other adjacent coenenchymal scales (Fig. <xref ref-type="fig" rid="F2">2B</xref>). But some species have quite thick scales (Fig. <xref ref-type="fig" rid="F2">2C–D</xref>) that are so massive that they cannot overlap adjacent scales and thus produce a mosaic, polygonal, or tessellate pattern, also called “cobblestone” (<xref ref-type="bibr" rid="B40">Williams 1992</xref>). The term mosaic is used herein. Coenenchymal scales usually have a finely granular outer surface (Fig. <xref ref-type="fig" rid="F2">2D</xref>), but many species have scales that bear a single longitudinal (Fig. <xref ref-type="fig" rid="F2">2F</xref>) or multiple complexly arranged ridges (Fig. <xref ref-type="fig" rid="F2">2E</xref>). If these ridges are quite tall they have been termed sail scales (<xref ref-type="bibr" rid="B9">Cairns 2016</xref>)(Fig. <xref ref-type="fig" rid="F2">2G</xref>). Mosaic coenenchymals are not usually ridged (Fig. <xref ref-type="fig" rid="F2">2D</xref>). This character is best seen using SEM.</p><p><bold><italic>Polyps/whorl</italic>; <italic>whorl diameter</italic></bold>: Although every specimen and species has a range of polyps/whorl and whorl diameter, sometimes these numbers help to differentiate species. This character is easily determined using a dissecting microscope.</p><p><bold><italic>Polyp length</italic></bold>: As above, this character has a range for every specimen and species, but can sometimes differentiate among species. The polyp length is essentially the horizontal length of the polyp, which consist of the length of the buccal scale and whatever part of the operculars protrude from the buccal scale. This character is easily determined using a dissecting microscope.</p><p><bold><italic>Shape of the distal edge of basal scales</italic></bold>: The distal edge of the basal scales are usually slightly lobate and smooth (Fig. <xref ref-type="fig" rid="F1">1E</xref>), but in some species are serrate (Fig. <xref ref-type="fig" rid="F2">2H, K</xref>) or even spinose (e.g., <italic><tp:taxon-name><tp:taxon-name-part taxon-name-part-type="genus" reg="Narella">N.</tp:taxon-name-part><tp:taxon-name-part taxon-name-part-type="species" reg="horrida">horrida</tp:taxon-name-part></tp:taxon-name></italic>, Fig. <xref ref-type="fig" rid="F2">2I</xref>). It may extend far beyond its junction with the proximal edge of the medial scales as a cowl (Fig. <xref ref-type="fig" rid="F2">2K</xref>) or be quite short (Fig. <xref ref-type="fig" rid="F1">1D</xref>). This character is also easily determined using a dissecting microscope.</p><p><bold><italic>Other characters</italic></bold>: Other characters that are used to describe and differentiate species but are not consistently addressed in the keys include: shape and number of adaxial body wall scales (Fig. <xref ref-type="fig" rid="F2">2J</xref>), external ridging of the medial and buccal scales, closure of the body wall rings, aspects of the opercular scales, body wall formula (i.e., ratio of length of basal: medial: buccal scales), and number of polyps per cm.</p></tp:treatment-sec><tp:treatment-sec sec-type="Geographic and depth range" id="SECID0ENAAI"><title>Geographic and depth range.</title><p>All ocean basins, 128–4594 m (<xref ref-type="bibr" rid="B8">Cairns 2012</xref>).</p><fig id="F2" position="float" orientation="portrait"><label>Figure 2.</label><caption><p><bold>A</bold> massive basal scales of <italic><tp:taxon-name><tp:taxon-name-part taxon-name-part-type="genus" reg="Narella">N.</tp:taxon-name-part><tp:taxon-name-part taxon-name-part-type="species" reg="clavata">clavata</tp:taxon-name-part></tp:taxon-name></italic><bold>B</bold> thin, imbricate coenenchymal scales of <italic><tp:taxon-name><tp:taxon-name-part taxon-name-part-type="genus" reg="Narella">N.</tp:taxon-name-part><tp:taxon-name-part taxon-name-part-type="species" reg="fordi">fordi</tp:taxon-name-part></tp:taxon-name></italic><bold>C</bold> thick, mosaic arranged coenenchymal scales of <italic><tp:taxon-name><tp:taxon-name-part taxon-name-part-type="genus" reg="Narella">N.</tp:taxon-name-part><tp:taxon-name-part taxon-name-part-type="species" reg="mosaica">mosaica</tp:taxon-name-part></tp:taxon-name></italic><bold>D</bold> individual thick coenenchymal scale of <italic><tp:taxon-name><tp:taxon-name-part taxon-name-part-type="genus" reg="Narella">N.</tp:taxon-name-part><tp:taxon-name-part taxon-name-part-type="species" reg="mosaica">mosaica</tp:taxon-name-part></tp:taxon-name></italic> with a finely granular outer surface <bold>E</bold> complexly ridged coenenchymal scale of <italic><tp:taxon-name><tp:taxon-name-part taxon-name-part-type="genus" reg="Narella">N.</tp:taxon-name-part><tp:taxon-name-part taxon-name-part-type="species" reg="muzikae">muzikae</tp:taxon-name-part></tp:taxon-name></italic><bold>F</bold> single medial coenenchymal ridge of <italic><tp:taxon-name><tp:taxon-name-part taxon-name-part-type="genus" reg="Narella">N.</tp:taxon-name-part><tp:taxon-name-part taxon-name-part-type="species" reg="pauciflora">pauciflora</tp:taxon-name-part></tp:taxon-name></italic><bold>G</bold> sail scale of <italic><tp:taxon-name><tp:taxon-name-part taxon-name-part-type="genus" reg="Narella">N.</tp:taxon-name-part><tp:taxon-name-part taxon-name-part-type="species" reg="spectabilis">spectabilis</tp:taxon-name-part></tp:taxon-name></italic><bold>H</bold> serrate distal margin of body wall scales of <italic><tp:taxon-name><tp:taxon-name-part taxon-name-part-type="genus" reg="Narella">N.</tp:taxon-name-part><tp:taxon-name-part taxon-name-part-type="species" reg="bowersi">bowersi</tp:taxon-name-part></tp:taxon-name></italic><bold>I</bold> spinose body wall scales of <italic><tp:taxon-name><tp:taxon-name-part taxon-name-part-type="genus" reg="Narella">N.</tp:taxon-name-part><tp:taxon-name-part taxon-name-part-type="species" reg="horrida">horrida</tp:taxon-name-part></tp:taxon-name></italic><bold>J</bold> adaxial body wall scales of <italic><tp:taxon-name><tp:taxon-name-part taxon-name-part-type="genus" reg="Narella">N.</tp:taxon-name-part><tp:taxon-name-part taxon-name-part-type="species" reg="dampieri">dampieri</tp:taxon-name-part></tp:taxon-name></italic><bold>K</bold> polyp pair of <italic><tp:taxon-name><tp:taxon-name-part taxon-name-part-type="genus" reg="Narella">N.</tp:taxon-name-part><tp:taxon-name-part taxon-name-part-type="species" reg="leilae">leilae</tp:taxon-name-part></tp:taxon-name></italic> showing extensive cowl and serrate distal edges of body wall scales (from Bayer, 1951).</p></caption><graphic xmlns:xlink="http://www.w3.org/1999/xlink" xlink:href="zookeys-822-001-g002.jpg" position="float" orientation="portrait" xlink:type="simple" id="oo_261342.jpg"/></fig></tp:treatment-sec><ref-list><ref id="B15"><mixed-citation xmlns:xlink="http://www.w3.org/1999/xlink" xlink:type="simple"><person-group><name name-style="western"><surname>Cairns</surname><given-names>SD</given-names></name><name name-style="western"><surname>Bayer</surname><given-names>FM</given-names></name></person-group> (<year>2009</year>) <article-title>A generic revision and phylogenetic analysis of the <tp:taxon-name><tp:taxon-name-part taxon-name-part-type="family">Primnoidae</tp:taxon-name-part></tp:taxon-name> (<tp:taxon-name><tp:taxon-name-part taxon-name-part-type="phylum">Cnidaria</tp:taxon-name-part></tp:taxon-name>: <tp:taxon-name><tp:taxon-name-part taxon-name-part-type="subclass">Octocorallia</tp:taxon-name-part></tp:taxon-name>).</article-title><source>Smithsonian Contributions to Zoology</source><volume>629</volume>: <fpage>1</fpage>–<lpage>79</lpage>. <ext-link xlink:type="simple" ext-link-type="doi" xlink:href="10.5479/si.00810282.629">https://doi.org/10.5479/si.00810282.629</ext-link></mixed-citation></ref><ref id="B31"><mixed-citation xmlns:xlink="http://www.w3.org/1999/xlink" xlink:type="simple"><person-group><name name-style="western"><surname>Studer</surname><given-names>T</given-names></name></person-group> (<year>1887</year>) <article-title>Versucheines Systemes der <tp:taxon-name><tp:taxon-name-part taxon-name-part-type="subclass">Alcyonaria</tp:taxon-name-part></tp:taxon-name>.</article-title><source>Archiv für Naturgeschichte</source><volume>53</volume>(<issue>1</issue>): <fpage>1</fpage>–<lpage>74</lpage>.</mixed-citation></ref><ref id="B33"><mixed-citation xmlns:xlink="http://www.w3.org/1999/xlink" xlink:type="simple"><person-group><name name-style="western"><surname>Taylor</surname><given-names>ML</given-names></name><name name-style="western"><surname>Rogers</surname><given-names>AD</given-names></name></person-group> (<year>2015</year>) <article-title>Evolutionary dynamics of a common sub-Antarctic octocoral family.</article-title><source>Molecular Phylogenetics and Evolution</source><volume>84</volume>: <fpage>185</fpage>–<lpage>204</lpage>. <ext-link xlink:type="simple" ext-link-type="doi" xlink:href="10.1016/j.ympev.2014.11.008">https://doi.org/10.1016/j.ympev.2014.11.008</ext-link></mixed-citation></ref><ref id="B38"><mixed-citation xmlns:xlink="http://www.w3.org/1999/xlink" xlink:type="simple"><person-group><name name-style="western"><surname>Versluys</surname><given-names>J</given-names></name></person-group> (<year>1906</year>) Die Gorgoniden Der <italic><tp:taxon-name><tp:taxon-name-part taxon-name-part-type="genus">Siboga</tp:taxon-name-part></tp:taxon-name></italic>-Expedition II. Die <tp:taxon-name><tp:taxon-name-part taxon-name-part-type="family">Primnoidae</tp:taxon-name-part></tp:taxon-name>. <tp:taxon-name><tp:taxon-name-part taxon-name-part-type="genus">Siboga</tp:taxon-name-part></tp:taxon-name>-Expeditie Monographie 13(a): 1–178. [pls 1–10]</mixed-citation></ref><ref id="B14"><mixed-citation xmlns:xlink="http://www.w3.org/1999/xlink" xlink:type="simple"><person-group><name name-style="western"><surname>Cairns</surname><given-names>SD</given-names></name><name name-style="western"><surname>Bayer</surname><given-names>FM</given-names></name></person-group> (<year>2008</year>) A review of the <tp:taxon-name><tp:taxon-name-part taxon-name-part-type="subclass">Octocorallia</tp:taxon-name-part></tp:taxon-name> (<tp:taxon-name><tp:taxon-name-part taxon-name-part-type="phylum">Cnidaria</tp:taxon-name-part></tp:taxon-name>: <tp:taxon-name><tp:taxon-name-part taxon-name-part-type="class">Anthozoa</tp:taxon-name-part></tp:taxon-name>) from Hawai‘i and adjacent seamounts: The genus <italic><tp:taxon-name><tp:taxon-name-part taxon-name-part-type="genus">Narella</tp:taxon-name-part></tp:taxon-name></italic>. Pacific Science 62: 83–115. <ext-link xlink:type="simple" ext-link-type="doi" xlink:href="10.2984/1534-6188(2008)62[83:AROTOC]2.0.CO;2">https://doi.org/10.2984/1534-6188(2008)62[83:AROTOC]2.0.CO;2</ext-link></mixed-citation></ref><ref id="B8"><mixed-citation xmlns:xlink="http://www.w3.org/1999/xlink" xlink:type="simple"><person-group><name name-style="western"><surname>Cairns</surname><given-names>SD</given-names></name></person-group> (<year>2012</year>) <article-title>The marine fauna of New Zealand: New Zealand <tp:taxon-name><tp:taxon-name-part taxon-name-part-type="family">Primnoidae</tp:taxon-name-part></tp:taxon-name> (<tp:taxon-name><tp:taxon-name-part taxon-name-part-type="class">Anthozoa</tp:taxon-name-part></tp:taxon-name>: <tp:taxon-name><tp:taxon-name-part taxon-name-part-type="order">Alcyonacea</tp:taxon-name-part></tp:taxon-name>). Part 1. Genera <italic><tp:taxon-name><tp:taxon-name-part taxon-name-part-type="genus">Narella</tp:taxon-name-part></tp:taxon-name></italic>, <italic><tp:taxon-name><tp:taxon-name-part taxon-name-part-type="genus">Narelloides</tp:taxon-name-part></tp:taxon-name></italic>, <italic><tp:taxon-name><tp:taxon-name-part taxon-name-part-type="genus">Metanarella</tp:taxon-name-part></tp:taxon-name></italic>, <italic><tp:taxon-name><tp:taxon-name-part taxon-name-part-type="genus">Calyptrophora</tp:taxon-name-part></tp:taxon-name></italic>, and <italic><tp:taxon-name><tp:taxon-name-part taxon-name-part-type="genus">Helicoprimnoa</tp:taxon-name-part></tp:taxon-name></italic>.</article-title><source>NIWA Biodiversity Memoir</source><volume>126</volume>: <fpage>1</fpage>–<lpage>71</lpage></mixed-citation></ref><ref id="B7"><mixed-citation xmlns:xlink="http://www.w3.org/1999/xlink" xlink:type="simple"><person-group><name name-style="western"><surname>Britayev</surname><given-names>T</given-names></name><name name-style="western"><surname>Gil</surname><given-names>J</given-names></name><name name-style="western"><surname>Altuna</surname><given-names>Á</given-names></name><name name-style="western"><surname>Calvo</surname><given-names>M</given-names></name><name name-style="western"><surname>Martin</surname><given-names>D</given-names></name></person-group> (<year>2014</year>) <article-title>New symbiotic associations involving polynoids (<tp:taxon-name><tp:taxon-name-part taxon-name-part-type="class">Polychaeta</tp:taxon-name-part></tp:taxon-name>, <tp:taxon-name><tp:taxon-name-part taxon-name-part-type="family">Polynoidae</tp:taxon-name-part></tp:taxon-name>) from Atlantic waters, with redescriptions of <italic><tp:taxon-name><tp:taxon-name-part taxon-name-part-type="genus">Parahololepidella</tp:taxon-name-part><tp:taxon-name-part taxon-name-part-type="species">greeffi</tp:taxon-name-part></tp:taxon-name></italic> (Augener, 1918) and <italic><tp:taxon-name><tp:taxon-name-part taxon-name-part-type="genus">Gorgoniapolynoe</tp:taxon-name-part><tp:taxon-name-part taxon-name-part-type="species">caeciliae</tp:taxon-name-part></tp:taxon-name></italic> (Fauvel, 1913).</article-title><source>Memoirs of Museum Victoria</source><volume>71</volume>: <fpage>27</fpage>–<lpage>43</lpage>. <ext-link xlink:type="simple" ext-link-type="doi" xlink:href="10.24199/j.mmv.2014.71.04">https://doi.org/10.24199/j.mmv.2014.71.04</ext-link></mixed-citation></ref><ref id="B29"><mixed-citation xmlns:xlink="http://www.w3.org/1999/xlink" xlink:type="simple"><person-group><name name-style="western"><surname>Serpetti</surname><given-names>N</given-names></name><name name-style="western"><surname>Taylor</surname><given-names>ML</given-names></name><name name-style="western"><surname>Brennan</surname><given-names>D</given-names></name><name name-style="western"><surname>Green</surname><given-names>DH</given-names></name><name name-style="western"><surname>Rogers</surname><given-names>AD</given-names></name><name name-style="western"><surname>Paterson</surname><given-names>GLJ</given-names></name><name name-style="western"><surname>Narayanaswamy</surname><given-names>BE</given-names></name></person-group> (<year>2017</year>) <article-title>Ecological adaptations and commensal evolution of the <tp:taxon-name><tp:taxon-name-part taxon-name-part-type="family">Polynoidae</tp:taxon-name-part></tp:taxon-name> (<tp:taxon-name><tp:taxon-name-part taxon-name-part-type="class">Polychaeta</tp:taxon-name-part></tp:taxon-name>) in the Southwest Indian Ocean Ridge: A phylogenetic approach.</article-title><source>Deep Sea Research Part II: Topical Studies in Oceanography</source><volume>137</volume>: <fpage>273</fpage>–<lpage>281</lpage>. <ext-link xlink:type="simple" ext-link-type="doi" xlink:href="10.1016/j.dsr2.2016.06.004">https://doi.org/10.1016/j.dsr2.2016.06.004</ext-link></mixed-citation></ref><ref id="B40"><mixed-citation xmlns:xlink="http://www.w3.org/1999/xlink" xlink:type="simple"><person-group><name name-style="western"><surname>Williams</surname><given-names>GC</given-names></name></person-group> (<year>1992</year>) <article-title>The <tp:taxon-name><tp:taxon-name-part taxon-name-part-type="subclass">Alcyonaria</tp:taxon-name-part></tp:taxon-name> of Southern Africa. Gorgonian Octocorals (<tp:taxon-name><tp:taxon-name-part taxon-name-part-type="phylum">Coelenterata</tp:taxon-name-part></tp:taxon-name>, <tp:taxon-name><tp:taxon-name-part taxon-name-part-type="class">Anthozoa</tp:taxon-name-part></tp:taxon-name>).</article-title><source>Annals of the South African Museum</source><volume>101</volume>(<issue>8</issue>): <fpage>181</fpage>–<lpage>296</lpage>.</mixed-citation></ref><ref id="B9"><mixed-citation xmlns:xlink="http://www.w3.org/1999/xlink" xlink:type="simple"><person-group><name name-style="western"><surname>Cairns</surname><given-names>SD</given-names></name></person-group> (<year>2016</year>) <article-title>New abyssal <tp:taxon-name><tp:taxon-name-part taxon-name-part-type="family">Primnoidae</tp:taxon-name-part></tp:taxon-name> (<tp:taxon-name><tp:taxon-name-part taxon-name-part-type="class">Anthozoa</tp:taxon-name-part></tp:taxon-name>: <tp:taxon-name><tp:taxon-name-part taxon-name-part-type="subclass">Octocorallia</tp:taxon-name-part></tp:taxon-name>) from the Clarion-Clipperton Fracture Zone, equatorial northeastern Pacific.</article-title><source>Marine Biodiversity</source><volume>46</volume>: <fpage>141</fpage>–<lpage>150</lpage>. <ext-link xlink:type="simple" ext-link-type="doi" xlink:href="10.1007/s12526-015-0340-x">https://doi.org/10.1007/s12526-015-0340-x</ext-link></mixed-citation></ref></ref-list></tp:taxon-treatment>
